# Supplementary material for: Retention of the Native Epigenome in Purified Mammalian Chromatin
Source: PLoS One. 2015 Aug 6;10(8):e0133246. doi: 10.1371/journal.pone.0133246 (PMC4527833; doi:10.1371/journal.pone.0133246)
Supplement: S1 Table — (XLSX) [file pone.0133246.s004.xlsx]

## Sheet: Sheet1
S1 Table
Primers used in Ehrensberger et al.
Experiment	Locus	Primer Name	5'-3'	Sequence	Position relative to ATG
Sequence quantitation	Blvra-5kb	238	5'	CTTCCTAGGCAAGCGCTCTA
Sequence quantitation	Blvra-5kb	239	3'	TACCTCAGCCATCCAACTCC
Sequence quantitation	Blvra-TSS	240	5'	TCCCTTTTGGGGTGTGTAGA
Sequence quantitation	Blvra-TSS	241	3'	TCCGTGAAGACAGACAGAGG
Sequence quantitation	Blvra+5kb	242	5'	AGCTCATCCTTCGTTCGTGT
Sequence quantitation	Blvra+5kb	243	3'	TCCTGGAAGGACAGAGCAAC
Sequence quantitation	Ntrk2-TSS	246	5'	GCGAGAGACTTGACCTGAGC
Sequence quantitation	Ntrk2-TSS	247	3'	CTCTCCAGTAGGTGGCGAAG
Sequence quantitation	Rgs14-5kb	250	5'	AGGGGCTCAAGTCTCCAAAT
Sequence quantitation	Rgs14-5kb	251	3'	ATGCCCTCTTCTGGTGTGTC
Sequence quantitation	Rgs14-TSS	252	5'	TTTCCATGCATCACAAGGAG
Sequence quantitation	Rgs14-TSS	253	3'	CCCTACTGTTCTTGGCCATC
Sequence quantitation	Rgs14+5kb	254	5'	CTGTGAATGCTGGGAACTCA
Sequence quantitation	Rgs14+5kb	255	3'	AAAGCAAGCCTCTTCATTGC
Sequence quantitation	Lipe-5kb	256	5'	GCTCATTGCTGTGGGTACAA
Sequence quantitation	Lipe-5kb	257	3'	AAAACAGAATCACCCGCACT
Sequence quantitation	Lipe+5kb	260	5'	TGTTGAGCATCTTGCTGTCC
Sequence quantitation	Lipe+5kb	261	3'	TACCATCTCACCTCCCTTGG
Sequence quantitation	Nov-5kb	262	5'	GGAGGGAAAGTGAAGAGAGGA
Sequence quantitation	Nov-5kb	263	3'	TTGTGTTGTCCTCGAATCCA
Sequence quantitation	Nov-TSS	264	5'	CCCTGGAGCGCACTATAAAA
Sequence quantitation	Nov-TSS	265	3'	AAGAGATGGAGGAGCAGGAA
Sequence quantitation	Nov+5kb	266	5'	GGAAAAACAGGACCTTCAACA
Sequence quantitation	Nov+5kb	267	3'	CACATTTCCAGAATGTACACCA
Sequence quantitation	Crisp1-5kb	268	5'	CCAACCATTTGCCTACGAAT
Sequence quantitation	Crisp1-5kb	269	3'	CCAAAAGATGCCCCAACATA
Sequence quantitation	Crips1-TSS	270	5'	AATGACCTAGGGATGCTCCA
Sequence quantitation	Crips1-TSS	271	3'	CTGCACATCGGCTTCATTTA
Sequence quantitation	Crisp1+5kb	272	5'	TTGCTACGCAACATGGTGAT
Sequence quantitation	Crisp1+5kb	273	3'	TGCAATGAACTCGGAGACTG
Sequence quantitation	Vegp1-5kb	274	5'	GAATTGAGGCTTGGAAGCTG
Sequence quantitation	Vegp1-5kb	275	3'	TCGACTATGGCTCAGGGAAC
Sequence quantitation	Vegp1-TSS	276	5'	CCCTGGGCTGAGCAGTATAA
Sequence quantitation	Vegp1-TSS	277	3'	GCCTTAAAGCCACTCACAGC
Sequence quantitation	Vegp1+5kb	278	5'	AGCTTCCAGTGGTGGTTTTG
Sequence quantitation	Vegp1+5kb	279	3'	GGCTCGCAACCATCTGTAAT
Sequence quantitation	Gzmb-5kb	280	5'	AAAATGGTAGGCCACCTTCA
Sequence quantitation	Gzmb-5kb	281	3'	CAGATTCTGAGGGAGCCTTG
Sequence quantitation	Gzmb-TSS	282	5'	ATTCCATTCATCTGCCAAGG
Sequence quantitation	Gzmb-TSS	283	3'	AATGCGGATCATTTCCTGAC
Sequence quantitation	Pou5f1-5kb	286	5'	CAAGGCCACACTGATTCTCA
Sequence quantitation	Pou5f1-5kb	287	3'	TCATCCAGTTCTGCCAACAC
Sequence quantitation	Pou5f1-TSS	288	5'	CCAGAGCAGTGACAGGAACA
Sequence quantitation	Pou5f1-TSS	289	3'	GGTGGTTCGAGTGTGGTTCT
Sequence quantitation	Pou5f1+5kb	290	5'	GCCAGGACTAGACAGCCACT
Sequence quantitation	Pou5f1+5kb	291	3'	GGGTTCTCTGGGGACATCTT
Sequence quantitation	Myod1	98	5'	AGACCCTGGGATACGCTTTT
Sequence quantitation	Myod1	99	3'	CATGCAGAGCCAAACTGAGA
Sequence quantitation	Cdx2	104	5'	GGCCGTGTAGAACCTCACAT
Sequence quantitation	Cdx2	105	3'	CAACTTTGGCCCTTTTCTCA
Sequence quantitation	Nanog	51	5'	CGCAGCGCTAGAGTAGTGTG
Sequence quantitation	Nanog	52	3'	GCACTTTTCCCACCTCAAAA
Sequence quantitation	Polm	90	5'	CCTGGCCTACAGAGCAAGTC
Sequence quantitation	Polm	91	3'	CCTCACTCACAAGCCACTCA
Sequence quantitation	Gapdh	96	5'	AGCCTCTCCCTACCTCTTGG
Sequence quantitation	Gapdh	97	3'	CTTCCACAGTCCACCCCTAA
Sequence quantitation	Hnf4a	57	5'	GTGCACCTGGGCAGTTATTT
Sequence quantitation	Hnf4a	58	3'	ATGCTTCCACAGCACCTACC
ChIP at Pou5f1	-10 kb	460	5'	CGTCCATCATGTCATCCTTG
ChIP at Pou5f1	-10 kb	461	3'	ACCAGAGGATCCGGAAGTTT
ChIP at Pou5f1	-6 kb	424	5'	GCCCTTTGGGTGGTTCTAAT
ChIP at Pou5f1	-6 kb	425	3'	AGGATAGGGGCTAGGTGGAG
ChIP at Pou5f1	-4.5 kb	426	5'	TTTTGTTGTGAGGCGGAGTT
ChIP at Pou5f1	-4.5 kb	427	3'	GGAAGTCAGGAGGGTCAGAA
ChIP at Pou5f1	-0.1 kb	72	5'	ATCAGACTCTCGGCATGCTT
ChIP at Pou5f1	-0.1 kb	73	3'	ACCACCAACCTTGTCTTTGC
ChIP at Pou5f1	+1.5 kb	432	5'	CTTGTAATCTCGCCCTCAGC
ChIP at Pou5f1	+1.5 kb	433	3'	AATGAAGCAGGGGACTTGAA
ChIP at Pou5f1	+3 kb	434	5'	CAAACCCCTTGCACCTACAC
ChIP at Pou5f1	+3 kb	436	3'	GAGGATCACCTTGGGGTACA
ChIP at Pou5f1	+6 kb	438	5'	CCCCTGTTTGTGCTTTCAAT
ChIP at Pou5f1	+6 kb	439	3'	GGCAAGGAAGGGAGGTAGAC
ChIP at Pou5f1	+10 kb	464	5'	TTTGGTGTGATGGCTGTGAT
ChIP at Pou5f1	+10 kb	465	3'	CTGAGTTGAGGGAGCCACAT
ChIP at Myod1	-20 kb	468	5'	TGAGCTCACTCCACAACAGG
ChIP at Myod1	-20 kb	469	3'	CACCCTCTTGGTGTCTCCAT
ChIP at Myod1	-4.5 kb	442	5'	TGGTTTGAAATGCTCCCTTC
ChIP at Myod1	-4.5 kb	443	3'	CACACCACAAATGTCCCTTG
ChIP at Myod1	-1.5 kb	446	5'	GGGAAGAGGAGGAGAACTGG
ChIP at Myod1	-1.5 kb	447	3'	ACTCAGCTTGTGTCCCCAAC
ChIP at Myod1	-0.1 kb	98	5'	AGACCCTGGGATACGCTTTT
ChIP at Myod1	-0.1 kb	99	3'	CATGCAGAGCCAAACTGAGA
ChIP at Myod1	+1.5 kb	448	5'	CACCCATATCTTGGGGTGAC
ChIP at Myod1	+1.5 kb	449	3'	GACTGCAAGGGAAAAGGAGA
ChIP at Myod1	+4.5 kb	452	5'	GTCCCTAGGGCCTCAGTACC
ChIP at Myod1	+4.5 kb	453	3'	CTGGATGCAGTGGTCCTTCT
ChIP at Myod1	+6 kb	454	5'	ATGGGTGCTGAGAACCAAAC
ChIP at Myod1	+6 kb	455	3'	GTTGTCTGGTGGTCCTTGGT
ChIP at Myod1	+10 kb	470	5'	TAGGCTCCTGGTCACCTCGAT
ChIP at Myod1	+10 kb	471	3'	CAGCCAGTGTTCTCAACTGC
ChIP at Myod1	+20 kb	472	5'	ACCCCTACTCATCCCGCTAT
ChIP at Myod1	+20 kb	473	3'	CTGAACACTCTGGGCACTCA
ChIP at Gapdh	-5 kb	474	5'	AGCTGCCTGTGAGGAGAGAG
ChIP at Gapdh	-5 kb	475	3'	GGTTGAGGTGGTGGATTCTG
ChIP at Gapdh	-2.5 kb	476	5'	GAAGAGGGCACCAGATCTCA
ChIP at Gapdh	-2.5 kb	477	3'	AGATGGCTCAGCGATTAGGA
ChIP at Gapdh	-0.1 kb	96	5'	AGCCTCTCCCTACCTCTTGG
ChIP at Gapdh	-0.1 kb	97	3'	CTTCCACAGTCCACCCCTAA
ChIP at Gapdh	+0.5 kb	478	5'	GGCGCGAAAGTAAAGAAAGA
ChIP at Gapdh	+0.5 kb	479	3'	GGCCCGGAGTCTAAAGTAGC
ChIP at Gapdh	+3.0 kb	480	5'	CCTTGTAAGGGCAAAACCAA
ChIP at Gapdh	+3.0 kb	481	3'	TGTACGTAGGGGGAGAGCTG
ChIP at Gapdh	+4.5 kb	482	5'	AAGTGCCCACACCTGAAGAC
ChIP at Gapdh	+4.5 kb	483	3'	GGGTGCCCAGTACAGTAGGA
NucPosits @ Pou5f1	-1386	120	5'	GTGGGTGACGAGGATGAAC
NucPosits @ Pou5f1	-1386	121	3'	CAGCTCTCTACCTCCCCTCA
NucPosits @ Pou5f1	-1359	122	5'	CCTTGGAGAAAGGGAAGCAG
NucPosits @ Pou5f1	-1359	123	3'	CCCAATCCCTTCACACAAGA
NucPosits @ Pou5f1	-1303	124	5'	GGGGAGGTAGAGAGCTGAGG
NucPosits @ Pou5f1	-1303	125	3'	CTTGAATGGGCCTGGATG
NucPosits @ Pou5f1	-1246	126	5'	GGTTGGGGAGCAGGAAGTT
NucPosits @ Pou5f1	-1246	127	3'	TGGCTGGACAATCCTGGT
NucPosits @ Pou5f1	-1215	128	5'	GCCCATTCAAGGGTTGAGTA
NucPosits @ Pou5f1	-1215	129	3'	GAAGGGGGCAGGACAATG
NucPosits @ Pou5f1	-1105	132	5'	GCCCCTTTGAACCTGAAGTC
NucPosits @ Pou5f1	-1105	133	3'	CTCAGGCCTCCAGCCTAGTT
NucPosits @ Pou5f1	-1050	134	5'	GGTTTCTCCACCCAGGAACT
NucPosits @ Pou5f1	-1050	135	3'	GCCTAGGCCTCGCTTTCTAC
NucPosits @ Pou5f1	-990	136	5'	GGGACAACTGAGCCTCTCGT
NucPosits @ Pou5f1	-990	137	3'	CTAGCACCCAAACCCCCTAT
NucPosits @ Pou5f1	-961	138	5'	AGGCCTTGCTTGATTGTGAG
NucPosits @ Pou5f1	-961	139	3'	TGGCAGATGTCAAGCCAAT
NucPosits @ Pou5f1	-915	140	5'	TTATAGGGGGTTTGGGTGCT
NucPosits @ Pou5f1	-915	141	3'	CTGCCTTCTCAGAGCGTAGC
NucPosits @ Pou5f1	-852	142	5'	GGTTGGAAAGCTACGCTCTG
NucPosits @ Pou5f1	-852	143	3'	CTACACCATGGGACCCTGAG
NucPosits @ Pou5f1	-675	168	5'	CGCTCTACCGCTGAGCTAAA
NucPosits @ Pou5f1	-675	169	3'	GCCAGGACTAGACAGCCACT
NucPosits @ Pou5f1	-632	170	5'	GGGTGGAGTGGCTGTCTAGT
NucPosits @ Pou5f1	-632	171	3'	TATATCTGGGGCCACCCTTC
NucPosits @ Pou5f1	-535	172	5'	ACTTGGCACACGAACATTCA
NucPosits @ Pou5f1	-535	173	3'	CACACCACTCTTTGGCACTG
NucPosits @ Pou5f1	-376	174	5'	GGTCCCCAGCTCCAAAAA
NucPosits @ Pou5f1	-376	175	3'	CAGTTGCTTGGATCCCCATC
NucPosits @ Pou5f1	-190	180	5'	ATGAAGGTCCACTTGGTTGC
NucPosits @ Pou5f1	-190	181	3'	GGGGGTAGGAGAAACTGAGG
NucPosits @ Pou5f1	-125	182	5'	TCATTCGCCTCAGTTTCTCC
NucPosits @ Pou5f1	-125	183	3'	AATCCCACCCTCTAGCCTTG
NucPosits @ Pou5f1	-24	184	5'	GAGGGAGAGAGGTGCAAACA
NucPosits @ Pou5f1	-24	185	3'	CGAAGTCTGAAGCCAGGTGT
NucPosits @ Gapdh	-1373	316	5'	GCTCGGGATACTTCCCTTCT
NucPosits @ Gapdh	-1373	317	3'	CAGGAGCCAAGGACTCTCTTT
NucPosits @ Gapdh	-1294	318	5'	GCAGCCAAGGAAAGAGAGTC
NucPosits @ Gapdh	-1294	319	3'	TGGAGACACTGTCCCTTTCA
NucPosits @ Gapdh	-1196	320	5'	AGGGACAGTGTCTCCAATCCT
NucPosits @ Gapdh	-1196	321	3'	GGGTAAGCATCCCTGTTGAG
NucPosits @ Gapdh	-1122	322	5'	ACCCTCAACAGGGATGCTTA
NucPosits @ Gapdh	-1122	323	3'	CCCTGCAGTCTGGAAACCT
NucPosits @ Gapdh	-1016	324	5'	CGACCTATGGCGTAGGAATC
NucPosits @ Gapdh	-1016	325	3'	CCGCCTGGCTTCTATCTCTT
NucPosits @ Gapdh	-984	326	5'	CACTTCCTTGCTTTCACATCG
NucPosits @ Gapdh	-984	327	3'	CAGCCCCATTTTCCTCTCTC
NucPosits @ Gapdh	-795	330	5'	GGCGTGCTGTGTCACTACC
NucPosits @ Gapdh	-795	331	3'	AGGGAAATGGAGCAGAAGTG
NucPosits @ Gapdh	-712	332	5'	CCCACACTTCTGCTCCATTT
NucPosits @ Gapdh	-712	333	3'	CAGGACCCAGAAACCAGAAA
NucPosits @ Gapdh	-636	334	5'	TTTCTGGTTTCTGGGTCCTG
NucPosits @ Gapdh	-636	335	3'	ATGAGGGTTCCCAGGATAGG
NucPosits @ Nanog	-721	336	5'	CCAGCATTCTGGGAGACAGA
NucPosits @ Nanog	-721	337	3'	TAGCCCTGGCTATCCTGGAA
NucPosits @ Nanog	-633	338	5'	GGATAGCCAGGGCTACATAGA
NucPosits @ Nanog	-633	339	3'	TGTGTGTGTGTGTGTTCCTCTT
NucPosits @ Nanog	-533	340	5'	ACACACACACACACACACACAC
NucPosits @ Nanog	-533	341	3'	CCAGACTGAGAGGGAGGAAA
NucPosits @ Nanog	-494	342	5'	CCCTTTCTTTAGATCGGATGC
NucPosits @ Nanog	-494	343	3'	GCCCACCAAGGACATTGTAA
NucPosits @ Nanog	-397	344	5'	CTGGCAGGAGGGATTAACTG
NucPosits @ Nanog	-397	345	3'	AAGCCCCCTACCTGTACCAC
NucPosits @ Nanog	-319	346	5'	AAGGGGTGGTACAGGTAGGG
NucPosits @ Nanog	-319	347	3'	CAGCCTATCTGAAGGCCAAC
NucPosits @ Nanog	-292	348	5'	GCTTGAGGGGGAGGAGTAAG
NucPosits @ Nanog	-292	349	3'	CGGTCTTCCCACAAAAGAGA
NucPosits @ Nanog	-256	350	5'	TTTATCGCCTTGAGCTGTTG
NucPosits @ Nanog	-256	351	3'	TCAACAAGCCAAAAAGAAGC
NucPosits @ Nanog	-188	352	5'	TCGCTTCTTTTTGGCTTGTT
NucPosits @ Nanog	-188	353	3'	AAAACTCAGTGTCTAGAGGGAAAGA
NucPosits @ Nanog	-61	354	5'	TTTTAAAGTCCCTTCCCTTGC
NucPosits @ Nanog	-61	355	3'	CCAGAGTTCGATGCTTCCTC
Bisulphite	Bsep outer	6895		GTTTAATTTGGATGGTATGGTGTAG	-289 to +82
Bisulphite	Bsep outer	6896		TTTTAAAACCACACTAAATTTACCTC
Bisulphite	Bsep inner	6897		GAGTTAAAAGTTGAAAAGTAAGTAAAT
Bisulphite	Bsep inner	6898		TCTTTACATATAACTCAAAAAAACTC
Bisulphite	Gapdh outer	6849		ATGGGGTAGTTTTGGGTAGATTTATAT	-694 to -301
Bisulphite	Gapdh outer	6850		TTTCTTTTTCACCTAACACTACACAAA
Bisulphite	Gapdh inner	6851		AAGTAGTTTTTTGGTTTTTGGGTTT
Bisulphite	Gapdh inner	6852		AAAACACCAAAAAAAACTACAATCC
Bisulphite	Hnf1a outer	6748		TTAGGATGGAGGTGTAGTGATTTTT	-493 to -314
Bisulphite	Hnf1a outer	6749		CAAATCCCACTAATCAAACCCTATA
Bisulphite	Hnf1a inner	6750		TTATTGTTTTAGGGGTTTAAAGAAATA
Bisulphite	Hnf1a inner	6751		TCAACCTTACAAATACAAACCTCAC
Bisulphite	Hnf4a outer	6744		TTAATGAGTGGGGGTTTAATAGTTG	-194 to -4
Bisulphite	Hnf4a outer	6745		CATTACCCATAATCAACACCTACAC
Bisulphite	Hnf4a inner	6746		ATTTTTTGTAGAGGTTAGGTTAGGA
Bisulphite	Hnf4a inner	6747		ATCCAAAACAACACTATAATCAACCA
Bisulphite	Nanog outer	6740		TTTTTGTATTATAATGTTTTTGGTGG	-346 to -154
Bisulphite	Nanog outer	6741		AAACTATAAAAACCAAAAAAATCCAC
Bisulphite	Nanog inner	6742		GGGTTTGGTAGGAGGGATTAAT
Bisulphite	Nanog inner	6743		TCCAAATATAAAAAAATCAACAAACC
Bisulphite	Ntcp outer	6891		AGTAGGAATTGAAGGGAAAAGTAGATT	-277 to +77
Bisulphite	Ntcp outer	6892		AATACCAAACTAAACCACCAAAACA
Bisulphite	Ntcp inner	6893		ATGGGTGGGTTTTAGAAGTATTATG
Bisulphite	Ntcp inner	6894		TTCCATAATACAACCCAATAAAAACA
Bisulphite	Pou5f1 outer	6736		GTGATGGGGATTTAAGTAATTGGTTTT	-217 to -19
Bisulphite	Pou5f1 outer	6737		CCCCACCAAATAAAAATAAAAAAA
Bisulphite	Pou5f1 inner	6738		AGTTTTGAGGTGTTTAGGGATTTAT
Bisulphite	Pou5f1 inner	6739		TCTAAAACCAAATATCCAACCATAA
Bisulphite	Polµ outer	6853		AATAGTTTGTGAGGGGGTTAATTTT	-535 to -335
Bisulphite	Polµ outer	6854		AAAAAACCCCATTAATTTCTCAAAC
Bisulphite	Polµ inner	6855		GTGAGGGGGTTAATTTTTATTTTTTA
Bisulphite	Polµ inner	6856		AAATTCTAATCCAACCCTCTACTACCT
HpaII	Pou5f1	6965	5'	GGGTTGGAGCTCAGGGTCCCAT	-695
HpaII	Pou5f1	6966	3'	CAGCCACTCCACCCCAAGTCC
HpaII	Nanog	6875	5'	GGAAGCATCGAACTCTGGG	+171
HpaII	Nanog	6876	3'	GAGGCAACAACCCTTCACC
HpaII	Hnf1a	6871	5'	GCTTGACTAGTGGGATTTGG	-67
HpaII	Hnf1a	6872	3'	GAAACCATGGCTCCTCTACC
HpaII	Hnf4a	6873	5'	CCAGGTGTCAGTCAGAAACC	-271
HpaII	Hnf4a	6874	3'	GTTTCAAACTGTCCTCTGGG
HpaII	Olig1	6980	5'	TTCACCAGATCAGCCCAGTGGGTA	-977
HpaII	Olig1	6981	3'	GAGAGCGAGCCCACCCACCA
HpaII	Cdx2	6974	5'	TCTCTCCAGCCTCAGGAGAAAGTG	-1188
HpaII	Cdx2	6975	3'	TGTGCTGACGCCCATCCAGT
HpaII	Hnf1b	6976	5'	AGCCTAGGCCGCAAGCCACTT	-331
HpaII	Hnf1b	6977	3'	AGGGACAGTCCAACGGAGCC
HpaII	Polµ	6881	5'	CCAATGGGGCTTTCTCCG	-156
HpaII	Polµ	6882	3'	CAGGGTCAGGAAAGAAGGC
TF Binding	Nanog	582	5'	CCCTTTCTTTAGATCGGATGC
TF Binding	Nanog	583	3'	GCCCACCAAGGACATTGTAA
TF Binding	Gapdh	310	5'	AAGATGGTGAAGGTCGGTGT
TF Binding	Gapdh	311	3'	GTTACAAGGGGAGCAACAGC
Methylation in extract	Myod1	98	5'	AGACCCTGGGATACGCTTTT
Methylation in extract	Myod1	99	3'	CATGCAGAGCCAAACTGAGA
Methylation by PRC2	Pou5f1	72	5'	ATCAGACTCTCGGCATGCTT
Methylation by PRC2	Pou5f1	73	3'	ACCACCAACCTTGTCTTTGC
Methylation by PRC2	Myod1	98	5'	AGACCCTGGGATACGCTTTT
Methylation by PRC2	Myod1	99	3'	CATGCAGAGCCAAACTGAGA
Methylation by PRC2	Gapdh	96	5'	AGCCTCTCCCTACCTCTTGG
Methylation by PRC2	Gapdh	97	3'	CTTCCACAGTCCACCCCTAA
Methylation by PRC2	Pou5f1sh	474	5'	AGCTGCCTGTGAGGAGAGAG
Methylation by PRC2	Pou5f1sh	475	3'	GGTTGAGGTGGTGGATTCTG
EMSA	Pou5f1	580	5'	GGAGGCTGAGCGTTCTCC
EMSA	Pou5f1	581	3'	AGGCTGGGACAAGAAGGAC
EMSA	Nanog	582	5'	CCCTTTCTTTAGATCGGATGC
EMSA	Nanog	583	3'	GCCCACCAAGGACATTGTAA
EMSA	Polm	92	5'	CAGCTATGCTGGAAGGTGGT
EMSA	Polm	93	3'	GAGCGGCACTATTTGAAAGG
EMSA	Gapdh	310	5'	AAGATGGTGAAGGTCGGTGT
EMSA	Gapdh	311	3'	GTTACAAGGGGAGCAACAGC
EMSA	Cdx2	104	5'	GGCCGTGTAGAACCTCACAT
EMSA	Cdx2	105	3'	CAACTTTGGCCCTTTTCTCA
EMSA	Interg-1	464	5'	CTCGGTCCAAGGGAAAAACT
EMSA	Interg-1	465	3'	AGAGGAGAGGGTGCTGAGTG
EMSA	Interg-2	432	5'	CTTGTAATCTCGCCCTCAGC
EMSA	Interg-2	433	3'	AATGAAGCAGGGGACTTGAA
EMSA	Interg-3	460	5'	CGTCCATCATGTCATCCTTG
EMSA	Interg-3	461	3'	ACCAGAGGATCCGGAAGTTT
